# Supplementary material for: Effects of Prebiotic Gum Arabic Under Antibiotic-Containing Conditions in Atopic Dermatitis-Associated Bacteria: In Vitro Evaluation and Development of Semisolid Topical Carriers
Source: Antibiotics (Basel). 2026 Apr 8;15(4):378. doi: 10.3390/antibiotics15040378 (PMC13113804; doi:10.3390/antibiotics15040378)
Supplement: Supplementary file 1 [file antibiotics-15-00378-s001.zip]

Archive with 1 entries (1 files):
- antibiotics-4214318-supplementary.pdf
